# Supplementary material for: Dimercaprol Reprograms Intestinal Redox Homeostasis and Organelle Crosstalk to Combat Iron-Induced Gut Dysbiosis Through NRF2/HO-1 Signaling
Source: Antioxidants (Basel). 2026 Mar 11;15(3):356. doi: 10.3390/antiox15030356 (PMC13024590; doi:10.3390/antiox15030356)
Supplement: Supplementary file 1 [file antioxidants-15-00356-s001.zip]

Archive with 1 entries (1 files):
- antioxidants-4144668-supplementary.pdf
